# Supplementary material for: Improvement of Adherence to the Mediterranean Diet through a Nutrition Education Teaching Pack for Teachers within the “School Fruit Scheme” Program: An Italian Long-Term Trial in School Children
Source: Nutrients. 2024 Jun 27;16(13):2057. doi: 10.3390/nu16132057 (PMC11243712; doi:10.3390/nu16132057)
Supplement: Supplementary file 1 [file nutrients-16-02057-s001.zip]

Archive with 1 entries (1 files):
- nutrients-3012356-supplementary.pdf
